# Supplementary material for: Fabrication of a Malaria-Ab ELISA Bioassay Platform with Utilization of Syringe-Based and 3D Printed Assay Automation
Source: Micromachines (Basel). 2018 Oct 2;9(10):502. doi: 10.3390/mi9100502 (PMC6215250; doi:10.3390/mi9100502)
Supplement: Supplementary file 1 [file micromachines-09-00502-s001.zip]

Archive with 1 entries (1 files):
- micromachines-356870-SI.mp4
